# Supplementary material for: Core–Shell Polyvinyl Alcohol (PVA) Base Electrospinning Microfibers for Drug Delivery
Source: Polymers (Basel). 2023 Mar 21;15(6):1554. doi: 10.3390/polym15061554 (PMC10056133; doi:10.3390/polym15061554)
Supplement: Supplementary file 1 [file polymers-15-01554-s001.zip]

Archive with 1 entries (1 files):
- polymers-2268391-supplementary.pdf
